# Supplementary material for: Collembola at three alpine subarctic sites resistant to twenty years of experimental warming
Source: Sci Rep. 2015 Dec 16;5:18161. doi: 10.1038/srep18161 (PMC4680968; doi:10.1038/srep18161)
Supplement: Supplementary Information [file srep18161-s1.xls]

## Sheet: Title page
Title	Collembola at three alpine subarctic sites resistant to twenty years of experimental warming
Author list:	Juha M. Alatalo1,2,*,Annika K. Jägerbrand3, andPeter Čuchta4
Supplementary information:	raw data used for analyses
Author affiliations	1, Department of Biological and Environmental Sciences, College of Arts and Sciences, Qatar University, P.O. Box 2713, Doha, Qatar
	2, Department of Ecology and Genetics, Uppsala University, Campus Gotland, 621 67 Visby, Sweden,
	3, VTI, Swedish National Road and Transport Research Institute, Box 55685, 102 15 Stockholm, Sweden
	4, Biology Centre, Institute of Soil Biology, Academy of Science of the Czech Republic, 370 05 České Budějovice, Czech Republic
*Corresponding author:	juha_alatalo@yahoo.se

## Sheet: Raw data
Site	Plot	Treatment	number of species	Individuals m2	number of individuals	Tetracanthella wahlgreni	Folsomia quadrioculata	Folsomia brevicauda	Folsomia palaearctica	Isotomiella minor	Parisotoma notabilis	Desoria neglecta	Desoria olivacea	Desoria violacea	Isotoma viridis	Protaphorura pseudovanderdrifti	Tomocerina minuta	Friesea truncata	Friesea mirabilis	Megalothorax minimus	Pseudanurophorus binoculatus	Ceratophysella scotica	Lepidocyrtus lignorum	Willowsia cf. buski	Dicyrtoma fusca	Arrhopalites secundarius	Tullbergia arctica	Mesaphorura tenuisensillata	Xenylla cf. mediterranea	Sminthurides sp. juv.	Willemia denisi	Scutisotoma subarctica	Pseudosinella cf. horaki	Folsomia cf. inoculata	Folsomia sensibilis	Sphaeridia pumilis	Willemia anophthalma	Pogonognathellus flavescens	Xenylla boerneri	Entomobryidae juv.	Micranurida pygmaea
Heath	1	OTC	12	100000	100	0	62	0	0	2	0	14	7	0	0	1	5	0	0	0	0	0	3	0	0	1	0	0	0	0	0	0	0	0	0	0	1	2	1	1	0
Heath	1	OTC	12	69000	69	1	26	0	0	13	2	12	0	0	0	7	0	3	1	0	0	1	1	0	1	0	0	1	0	0	0	0	0	0	0	0	0	0	0	0	0
Heath	1	OTC	9	119000	119	0	48	0	0	5	1	39	1	0	0	6	0	4	4	0	0	11	0	0	0	0	0	0	0	0	0	0	0	0	0	0	0	0	0	0	0
Heath	2	OTC	5	26000	26	2	18	0	0	0	0	0	0	0	0	0	0	4	1	0	0	0	1	0	0	0	0	0	0	0	0	0	0	0	0	0	0	0	0	0	0
Heath	2	OTC	3	38000	38	0	36	0	0	1	0	0	0	0	0	0	0	1	0	0	0	0	0	0	0	0	0	0	0	0	0	0	0	0	0	0	0	0	0	0	0
Heath	2	OTC	1	31000	31	0	31	0	0	0	0	0	0	0	0	0	0	0	0	0	0	0	0	0	0	0	0	0	0	0	0	0	0	0	0	0	0	0	0	0	0
Heath	3	OTC	2	9000	9	0	0	8	0	0	0	0	0	0	0	0	0	1	0	0	0	0	0	0	0	0	0	0	0	0	0	0	0	0	0	0	0	0	0	0	0
Heath	3	OTC	2	3000	3	0	0	0	0	0	0	0	0	1	0	0	0	0	0	0	0	2	0	0	0	0	0	0	0	0	0	0	0	0	0	0	0	0	0	0	0
Heath	3	OTC	8	13000	13	1	2	0	0	1	1	0	0	0	0	2	0	1	3	0	0	0	0	0	0	0	0	0	0	0	0	0	0	0	0	0	0	0	0	2	0
Heath	4	OTC	6	56000	56	2	21	2	0	26	0	0	0	0	0	4	0	0	1	0	0	0	0	0	0	0	0	0	0	0	0	0	0	0	0	0	0	0	0	0	0
Heath	4	OTC	3	8000	8	0	3	0	0	3	2	0	0	0	0	0	0	0	0	0	0	0	0	0	0	0	0	0	0	0	0	0	0	0	0	0	0	0	0	0	0
Heath	4	OTC	6	38000	38	0	17	0	0	15	0	1	0	0	1	2	0	2	0	0	0	0	0	0	0	0	0	0	0	0	0	0	0	0	0	0	0	0	0	0	0
Heath	5	CTR	3	6000	6	4	0	1	0	0	1	0	0	0	0	0	0	0	0	0	0	0	0	0	0	0	0	0	0	0	0	0	0	0	0	0	0	0	0	0	0
Heath	5	CTR	10	19000	19	0	3	0	0	3	1	1	1	0	1	1	0	6	1	0	0	0	0	0	0	0	0	0	0	0	0	0	0	0	0	0	0	0	0	1	0
Heath	5	CTR	5	8000	8	1	3	1	0	0	0	0	0	1	0	0	0	0	0	0	0	0	0	2	0	0	0	0	0	0	0	0	0	0	0	0	0	0	0	0	0
Heath	6	CTR	8	79000	79	34	17	6	0	15	1	0	0	0	1	0	0	4	0	0	1	0	0	0	0	0	0	0	0	0	0	0	0	0	0	0	0	0	0	0	0
Heath	6	CTR	7	39000	39	21	9	1	0	3	0	0	1	1	0	0	0	0	0	0	0	0	3	0	0	0	0	0	0	0	0	0	0	0	0	0	0	0	0	0	0
Heath	6	CTR	5	19000	19	10	4	0	0	2	2	0	0	0	1	0	0	0	0	0	0	0	0	0	0	0	0	0	0	0	0	0	0	0	0	0	0	0	0	0	0
Heath	7	CTR	5	7000	7	0	3	0	0	1	1	0	0	0	0	1	0	0	0	0	0	0	0	0	0	0	0	0	0	0	0	0	0	0	0	0	0	0	0	0	1
Heath	7	CTR	5	11000	11	0	3	0	0	3	1	0	0	0	0	0	0	1	3	0	0	0	0	0	0	0	0	0	0	0	0	0	0	0	0	0	0	0	0	0	0
Heath	7	CTR	3	3000	3	0	1	0	0	0	0	0	0	0	0	0	0	1	0	0	0	0	0	0	0	0	0	0	0	0	0	0	0	0	0	0	0	0	0	1	0
Heath	8	CTR	8	21000	21	3	2	3	0	8	1	2	1	0	0	0	0	0	1	0	0	0	0	0	0	0	0	0	0	0	0	0	0	0	0	0	0	0	0	0	0
Heath	8	CTR	8	52000	52	0	9	7	0	16	0	9	5	0	3	2	0	1	0	0	0	0	0	0	0	0	0	0	0	0	0	0	0	0	0	0	0	0	0	0	0
Heath	8	CTR	9	51000	51	0	10	10	0	20	0	5	0	0	0	1	0	1	2	0	0	1	1	0	0	0	0	0	0	0	0	0	0	0	0	0	0	0	0	0	0
Meadow	9	OTC	9	55000	55	20	1	7	3	6	6	2	0	0	0	9	1	0	0	0	0	0	0	0	0	0	0	0	0	0	0	0	0	0	0	0	0	0	0	0	0
Meadow	9	OTC	7	15000	15	2	2	6	0	2	1	0	0	0	0	0	0	1	0	1	0	0	0	0	0	0	0	0	0	0	0	0	0	0	0	0	0	0	0	0	0
Meadow	9	OTC	8	16000	16	6	0	2	2	1	0	0	1	0	0	1	0	0	2	0	1	0	0	0	0	0	0	0	0	0	0	0	0	0	0	0	0	0	0	0	0
Meadow	10	OTC	6	14000	14	2	0	0	0	0	3	3	0	0	0	3	0	0	0	0	1	2	0	0	0	0	0	0	0	0	0	0	0	0	0	0	0	0	0	0	0
Meadow	10	OTC	7	12000	12	0	4	1	0	0	2	0	0	0	1	2	0	1	0	0	0	0	1	0	0	0	0	0	0	0	0	0	0	0	0	0	0	0	0	0	0
Meadow	10	OTC	3	7000	7	0	5	0	0	1	0	1	0	0	0	0	0	0	0	0	0	0	0	0	0	0	0	0	0	0	0	0	0	0	0	0	0	0	0	0	0
Meadow	11	OTC	7	32000	32	0	7	0	1	13	0	7	1	0	0	0	0	0	0	0	2	0	0	1	0	0	0	0	0	0	0	0	0	0	0	0	0	0	0	0	0
Meadow	11	OTC	7	15000	15	0	7	1	0	2	1	1	2	0	0	0	0	0	0	0	1	0	0	0	0	0	0	0	0	0	0	0	0	0	0	0	0	0	0	0	0
Meadow	11	OTC	6	12000	12	0	5	0	0	1	0	1	2	0	0	2	0	0	0	0	0	0	0	0	1	0	0	0	0	0	0	0	0	0	0	0	0	0	0	0	0
Meadow	12	OTC	1	1000	1	0	0	0	0	0	0	1	0	0	0	0	0	0	0	0	0	0	0	0	0	0	0	0	0	0	0	0	0	0	0	0	0	0	0	0	0
Meadow	12	OTC	6	27000	27	5	5	3	0	0	0	7	0	0	0	3	0	4	0	0	0	0	0	0	0	0	0	0	0	0	0	0	0	0	0	0	0	0	0	0	0
Meadow	12	OTC	3	3000	3	0	1	0	0	0	0	0	0	1	0	0	0	0	0	0	1	0	0	0	0	0	0	0	0	0	0	0	0	0	0	0	0	0	0	0	0
Meadow	13	CTR	8	30000	30	9	5	8	0	0	0	0	2	0	0	3	0	1	0	0	0	0	1	0	0	1	0	0	0	0	0	0	0	0	0	0	0	0	0	0	0
Meadow	13	CTR	4	12000	12	0	1	0	0	4	0	0	5	0	0	2	0	0	0	0	0	0	0	0	0	0	0	0	0	0	0	0	0	0	0	0	0	0	0	0	0
Meadow	13	CTR	10	22000	22	4	7	1	0	2	0	2	2	0	0	1	0	1	0	0	1	0	1	0	0	0	0	0	0	0	0	0	0	0	0	0	0	0	0	0	0
Meadow	14	CTR	11	35000	35	17	2	3	0	1	0	0	0	1	3	2	2	1	1	0	2	0	0	0	0	0	0	0	0	0	0	0	0	0	0	0	0	0	0	0	0
Meadow	14	CTR	10	24000	24	7	1	2	0	3	1	5	0	0	0	1	0	2	1	0	0	0	0	0	0	0	1	0	0	0	0	0	0	0	0	0	0	0	0	0	0
Meadow	14	CTR	7	77000	77	13	7	11	0	0	0	7	0	0	36	2	0	1	0	0	0	0	0	0	0	0	0	0	0	0	0	0	0	0	0	0	0	0	0	0	0
Meadow	15	CTR	10	32000	32	0	11	5	0	1	1	1	0	0	0	6	0	4	1	0	0	0	0	0	0	0	1	1	0	0	0	0	0	0	0	0	0	0	0	0	0
Meadow	15	CTR	3	4000	4	0	2	1	0	1	0	0	0	0	0	0	0	0	0	0	0	0	0	0	0	0	0	0	0	0	0	0	0	0	0	0	0	0	0	0	0
Meadow	15	CTR	8	39000	39	19	9	4	0	1	2	0	2	0	0	1	1	0	0	0	0	0	0	0	0	0	0	0	0	0	0	0	0	0	0	0	0	0	0	0	0
Meadow	16	CTR	9	29000	29	15	2	3	1	0	0	0	1	0	0	2	0	3	1	0	0	0	1	0	0	0	0	0	0	0	0	0	0	0	0	0	0	0	0	0	0
Meadow	16	CTR	11	18000	18	0	2	3	1	1	3	0	2	0	0	1	0	1	2	0	0	0	1	0	0	0	0	0	1	0	0	0	0	0	0	0	0	0	0	0	0
Meadow	16	CTR	10	22000	22	0	7	2	1	0	0	2	2	0	0	2	1	1	3	0	0	1	0	0	0	0	0	0	0	0	0	0	0	0	0	0	0	0	0	0	0
W Meadow	17	OTC	3	3000	3	0	1	0	0	1	0	0	0	0	0	0	0	0	0	0	0	0	0	0	0	0	0	0	0	1	0	0	0	0	0	0	0	0	0	0	0
W Meadow	17	OTC	3	23000	23	0	0	0	0	9	0	0	0	0	0	13	0	0	0	0	0	0	0	0	0	0	0	0	0	0	1	0	0	0	0	0	0	0	0	0	0
W Meadow	17	OTC	3	17000	17	0	2	0	0	12	0	0	0	0	0	3	0	0	0	0	0	0	0	0	0	0	0	0	0	0	0	0	0	0	0	0	0	0	0	0	0
W Meadow	18	OTC	3	10000	10	0	0	0	0	1	1	0	0	0	0	8	0	0	0	0	0	0	0	0	0	0	0	0	0	0	0	0	0	0	0	0	0	0	0	0	0
W Meadow	18	OTC	7	11000	11	0	1	0	0	1	1	3	3	0	1	1	0	0	0	0	0	0	0	0	0	0	0	0	0	0	0	0	0	0	0	0	0	0	0	0	0
W Meadow	18	OTC	3	14000	14	0	0	0	0	2	1	0	0	0	0	11	0	0	0	0	0	0	0	0	0	0	0	0	0	0	0	0	0	0	0	0	0	0	0	0	0
W Meadow	19	OTC	7	22000	22	0	3	0	0	0	6	7	2	0	2	0	1	0	1	0	0	0	0	0	0	0	0	0	0	0	0	0	0	0	0	0	0	0	0	0	0
W Meadow	19	OTC	5	12000	12	1	2	0	0	0	5	0	0	0	1	3	0	0	0	0	0	0	0	0	0	0	0	0	0	0	0	0	0	0	0	0	0	0	0	0	0
W Meadow	19	OTC	4	6000	6	0	3	0	0	0	1	1	0	0	0	1	0	0	0	0	0	0	0	0	0	0	0	0	0	0	0	0	0	0	0	0	0	0	0	0	0
W Meadow	20	OTC	3	5000	5	0	0	0	0	0	0	2	0	0	1	0	0	0	0	0	0	0	0	0	0	0	0	0	0	0	0	2	0	0	0	0	0	0	0	0	0
W Meadow	20	OTC	2	11000	11	0	0	0	0	0	0	0	0	0	0	0	0	0	1	0	0	0	0	0	0	0	0	0	0	0	0	10	0	0	0	0	0	0	0	0	0
W Meadow	20	OTC	4	9000	9	0	1	0	0	0	0	0	2	0	0	0	0	0	0	0	0	0	0	0	0	0	0	0	0	0	0	5	1	0	0	0	0	0	0	0	0
W Meadow	21	CTR	10	63000	63	0	5	0	7	16	1	0	1	0	1	24	0	2	0	0	0	0	0	0	0	0	0	0	0	0	1	0	0	5	0	0	0	0	0	0	0
W Meadow	21	CTR	6	10000	10	0	1	0	0	0	3	0	0	1	2	1	0	2	0	0	0	0	0	0	0	0	0	0	0	0	0	0	0	0	0	0	0	0	0	0	0
W Meadow	21	CTR	9	34000	34	0	4	0	0	8	6	0	0	1	1	3	0	7	2	0	0	0	0	0	0	0	0	0	0	0	0	0	0	0	2	0	0	0	0	0	0
W Meadow	22	CTR	5	9000	9	0	4	0	0	1	1	1	2	0	0	0	0	0	0	0	0	0	0	0	0	0	0	0	0	0	0	0	0	0	0	0	0	0	0	0	0
W Meadow	22	CTR	10	115000	115	1	9	0	0	50	16	25	9	0	1	0	0	1	0	0	0	0	0	0	0	0	0	0	0	1	0	0	0	0	0	2	0	0	0	0	0
W Meadow	22	CTR	4	17000	17	0	0	1	0	12	1	3	0	0	0	0	0	0	0	0	0	0	0	0	0	0	0	0	0	0	0	0	0	0	0	0	0	0	0	0	0
W Meadow	23	CTR	2	8000	8	0	0	0	0	1	0	0	0	0	0	0	0	0	0	0	0	0	0	0	0	0	0	0	0	0	0	7	0	0	0	0	0	0	0	0	0
W Meadow	23	CTR	1	15000	15	0	0	0	0	0	0	0	0	0	0	0	0	0	0	0	0	0	0	0	0	0	0	0	0	0	0	15	0	0	0	0	0	0	0	0	0
W Meadow	23	CTR	1	12000	12	0	0	0	0	0	0	0	0	0	0	0	0	0	0	0	0	0	0	0	0	0	0	0	0	0	0	12	0	0	0	0	0	0	0	0	0
W Meadow	24	CTR	3	8000	8	0	0	0	0	0	1	0	0	0	2	0	0	0	0	0	0	0	0	0	0	0	0	0	0	0	0	5	0	0	0	0	0	0	0	0	0
W Meadow	24	CTR	4	27000	27	0	1	0	5	0	4	0	0	0	0	0	0	0	0	0	0	0	0	0	0	0	0	0	0	0	0	17	0	0	0	0	0	0	0	0	0
W Meadow	24	CTR	4	36000	36	0	0	0	0	1	4	0	0	0	0	1	0	0	0	0	0	0	0	0	0	0	0	0	0	0	0	30	0	0	0	0	0	0	0	0	0
